# Supplementary material for: Molecularly defined circuits for cardiovascular and cardiopulmonary control
Source: Nature. Author manuscript; Available in PMC 2022 Jul 20. (PMC9297035; doi:10.1038/s41586-022-04760-8)
Supplement: Supplementary Table 1 [file NIHMS1818629-supplement-Supplementary_Table_1.xlsx]

## Sheet: Supplementary Table 1
Gene	p value	Average log fold change	Fraction of Amb(Laryngeal) that express gene	Fraction of Amb(Cardiac) that express gene	Adjusted p value
Calca	2.49962e-21	2.22448	0.962	0.401	6.00634e-17
Pnoc	8.44921e-21	0.74916	0.904	0.263	2.03026e-16
Uts2	1.20983e-16	0.257191	0.615	0.066	2.90709e-12
Gfra1	4.89049e-16	1.17577	0.962	0.606	1.17514e-11
Rpp14	1.18341e-14	0.115214	0.577	0.058	2.84362e-10
Timp3	5.09669e-14	1.15404	0.942	0.584	1.22468e-09
Phox2a	8.14773e-14	0.111394	0.673	0.175	1.95782e-09
Ret	1.75508e-13	1.06618	0.981	0.796	4.21728e-09
Calcb	5.65212e-13	1.64621	0.885	0.555	1.35815e-08
Lcp1	9.51573e-13	0.271203	0.769	0.219	2.28653e-08
Dgkk	1.7554e-12	0.502965	0.904	0.591	4.21805e-08
Lhx4	2.09917e-12	0.127235	0.577	0.088	5.04411e-08
Sv2b	5.16296e-12	0.455112	0.923	0.453	1.24061e-07
Plch1	6.68463e-12	0.208946	0.654	0.153	1.60625e-07
Kcna1	9.62663e-12	0.196455	0.75	0.248	2.31318e-07
Amn	1.08232e-11	0.246674	0.865	0.46	2.6007e-07
Vsnl1	1.60281e-11	0.299737	1	0.891	3.85139e-07
Slc44a5	1.70452e-11	0.165622	0.731	0.226	4.09579e-07
Itpr3	1.75819e-11	0.138701	0.5	0.08	4.22475e-07
Dlk1	2.97179e-11	0.0853962	0.654	0.204	7.14091e-07
Tmem132c	3.79703e-11	0.0897096	0.558	0.109	9.12389e-07
Nfia	4.04526e-11	0.38356	0.981	0.788	9.72036e-07
Lgr5	4.15792e-11	0.175384	0.577	0.117	9.99107e-07
Kctd12	4.94903e-11	0.27159	0.923	0.504	1.1892e-06
Galnt16	5.61029e-11	0.37721	0.904	0.453	1.3481e-06
Comtd1	7.47256e-11	0.208601	0.904	0.737	1.79558e-06
Trh	8.58963e-11	0.633263	0.481	0.08	2.064e-06
Ipw	1.15581e-10	0.111769	0.481	0.066	2.77728e-06
Ackr3	1.29465e-10	0.0644237	0.442	0.058	3.11092e-06
Pcdh8	1.33778e-10	0.341081	0.827	0.438	3.21456e-06
Htra1	1.89364e-10	0.255574	0.673	0.212	4.55022e-06
Rn45s	2.42545e-10	0.382215	1	1	5.82812e-06
Abca1	2.45799e-10	0.104851	0.635	0.19	5.9063e-06
Prss12	3.06536e-10	0.412107	0.769	0.285	7.36575e-06
Ptchd4	4.63413e-10	0.225948	0.808	0.35	1.11354e-05
Pmp22	4.91947e-10	0.584723	0.827	0.401	1.1821e-05
Rnf152	5.11706e-10	0.261185	0.981	0.613	1.22958e-05
Chst2	7.51302e-10	0.27773	0.923	0.569	1.8053e-05
Adra1d	1.40459e-09	0.0713027	0.346	0.029	3.37508e-05
Kirrel3	1.75258e-09	0.169274	0.808	0.314	4.21127e-05
Cacna1g	1.80394e-09	0.293196	0.846	0.431	4.33468e-05
Lipo1	1.95764e-09	0.0894007	0.404	0.051	4.70401e-05
Tox	2.06577e-09	0.107908	0.865	0.38	4.96384e-05
Sdr39u1	2.235e-09	0.271099	0.923	0.861	5.37048e-05
Metrnl	2.78469e-09	0.11585	0.615	0.168	6.69134e-05
Nfib	3.28863e-09	0.220889	0.962	0.693	7.90224e-05
Btbd11	3.57791e-09	0.264906	0.904	0.496	8.59736e-05
Col24a1	4.50474e-09	0.119145	0.385	0.051	0.000108244
Rhbdl3	7.44389e-09	0.157024	0.481	0.109	0.000178869
Epb41	9.44698e-09	0.103074	0.808	0.358	0.000227002
Adgrg2	9.56544e-09	0.184198	0.615	0.219	0.000229848
St3gal1	1.21197e-08	0.0571318	0.442	0.08	0.000291223
Lypd1	1.49765e-08	0.0713138	0.846	0.489	0.000359871
Tesc	1.74216e-08	0.148578	0.75	0.314	0.000418624
Lmo1	1.80928e-08	0.226325	0.75	0.372	0.000434752
Nkain3	1.91012e-08	0.236172	0.692	0.307	0.000458984
Hhatl	2.12001e-08	0.0919778	0.308	0.029	0.000509417
Nefh	2.4278e-08	0.639284	1	0.971	0.000583375
Lynx1	2.51491e-08	0.489339	0.962	0.759	0.000604309
St8sia6	2.70727e-08	0.156018	0.538	0.153	0.000650529
Thy1	3.83774e-08	0.30244	0.962	0.956	0.000922171
Ak5	4.13492e-08	0.163592	0.769	0.336	0.00099358
Fgf9	4.33602e-08	0.244265	0.865	0.54	0.0010419
Sema5b	4.56429e-08	0.268239	0.596	0.212	0.00109675
Fut10	5.06424e-08	0.0945092	0.346	0.051	0.00121689
Gria3	5.73189e-08	0.327695	0.769	0.453	0.00137732
Rorc	7.45917e-08	0.0920269	0.327	0.044	0.00179236
Epha3	7.60834e-08	0.151843	0.462	0.117	0.00182821
Mmp2	8.48302e-08	0.190588	0.692	0.307	0.00203838
Mrpl43	9.50136e-08	0.209575	0.885	0.847	0.00228308
Msn	9.96718e-08	0.342183	0.769	0.445	0.00239501
Vwa7	1.00313e-07	0.132721	0.577	0.197	0.00241041
Tacr1	1.05134e-07	0.242157	0.654	0.27	0.00252626
Kitl	1.15089e-07	0.157599	0.731	0.358	0.00276548
Cartpt	1.17365e-07	0.327803	0.731	0.336	0.00282016
Ltbp3	1.28599e-07	0.170122	0.635	0.241	0.00309011
Bag3	1.28852e-07	0.205062	0.635	0.292	0.00309619
Syt12	2.14473e-07	0.178371	0.731	0.336	0.00515356
Pou3f1	2.3113e-07	0.112651	0.596	0.255	0.00555383
Fut9	2.50412e-07	0.34609	0.885	0.759	0.00601715
Hipk4	2.96252e-07	0.120767	0.423	0.109	0.00711865
Lingo3	3.18553e-07	0.147918	0.769	0.35	0.0076545
Htr3a	3.22494e-07	0.266636	0.712	0.299	0.00774921
Hspa2	3.23084e-07	0.0833377	0.596	0.197	0.00776339
Lhfpl2	3.83039e-07	0.124568	0.558	0.19	0.00920405
Trpm3	4.06859e-07	0.155139	0.654	0.292	0.00977642
Syt2	4.83293e-07	0.43584	0.885	0.686	0.011613
Npas3	5.25826e-07	0.142045	0.846	0.547	0.0126351
Zdbf2	5.67932e-07	0.213034	0.885	0.715	0.0136468
Ntng2	5.69287e-07	0.0654623	0.538	0.182	0.0136794
Syndig1l	6.01977e-07	0.0790881	0.596	0.27	0.0144649
Ptger4	6.23508e-07	0.0879991	0.385	0.088	0.0149823
Fstl4	6.47671e-07	0.169139	0.712	0.299	0.0155629
Nkx6-2	6.88331e-07	0.427402	0.846	0.577	0.0165399
A830018L16Rik	7.39449e-07	0.172672	0.635	0.299	0.0177682
S100b	7.8866e-07	0.0973447	0.865	0.526	0.0189507
B3galt5	9.49663e-07	0.104737	0.481	0.153	0.0228195
Ephb1	9.83172e-07	0.278512	0.846	0.555	0.0236246
Gpr3	1.01344e-06	0.0702708	0.635	0.241	0.024352
Vgf	1.06238e-06	0.101011	0.981	0.766	0.0255278
Abhd17a	1.28292e-06	0.301819	0.962	0.876	0.0308274
Ptgfrn	1.30494e-06	0.144856	0.731	0.409	0.0313565
Plekhd1	1.40913e-06	0.116024	0.365	0.08	0.0338599
Ece2	1.48262e-06	0.150328	0.577	0.285	0.0356258
Hapln4	1.49554e-06	0.205054	0.346	0.08	0.0359363
Esrrg	1.52312e-06	0.169867	0.808	0.474	0.0365991
Adcyap1r1	1.54688e-06	0.390999	0.942	0.781	0.0371701
2900026A02Rik	1.62491e-06	0.0829307	0.596	0.234	0.0390451
Lin7a	1.84731e-06	0.217544	0.769	0.496	0.0443889
Psd3	1.8742e-06	0.21448	0.923	0.686	0.0450351
