# Supplementary material for: Molecularly defined circuits for cardiovascular and cardiopulmonary control
Source: Nature. Author manuscript; Available in PMC 2022 Jul 20. (PMC9297035; doi:10.1038/s41586-022-04760-8)
Supplement: Supplementary Table 2 [file NIHMS1818629-supplement-Supplementary_Table_2.xlsx]

## Sheet: Supplementary Table 2
Gene	p value	Average log fold change	Fraction of Amb(Cardiac) that express gene	Fraction of Amb(Laryngeal) that express gene	Adjusted p value
Fxyd6	4.3364e-19	0.995639	1	1	1.04199e-14
Scg2	6.48537e-19	1.33245	0.985	0.981	1.55837e-14
Gpx3	1.51824e-18	1.15973	0.978	0.923	3.64818e-14
Tmem50a	1.80644e-16	0.704145	1	0.981	4.34069e-12
Maoa	2.78962e-16	0.796956	0.927	0.75	6.70317e-12
Ubb	1.55801e-15	0.480838	1	1	3.74374e-11
Cnr1	9.63077e-15	0.588528	0.883	0.481	2.31418e-10
Dgkg	1.73098e-14	0.724149	0.832	0.365	4.15937e-10
Cd9	2.44627e-14	1.4897	0.898	0.519	5.87814e-10
Arhgdig	2.46142e-14	0.678065	1	1	5.91455e-10
Atp6v0b	3.81009e-14	0.673372	1	1	9.15526e-10
Vstm2a	8.54651e-14	1.07128	0.993	0.981	2.05364e-09
Bex2	1.55096e-13	0.864579	1	0.981	3.72681e-09
Pgrmc1	2.07295e-13	0.882733	0.993	1	4.98109e-09
Cdh8	4.12373e-13	0.515422	0.898	0.538	9.90891e-09
Cask	6.64338e-13	0.701756	0.985	0.865	1.59634e-08
Efna5	7.35002e-13	0.694732	0.956	0.846	1.76614e-08
Tuba1a	7.7585e-13	0.812743	1	1	1.86429e-08
Ap2m1	7.92895e-13	0.654738	1	1	1.90525e-08
Rtn1	1.00642e-12	0.691613	1	1	2.41834e-08
Stmn3	1.0509e-12	0.537931	1	1	2.52521e-08
Cntn5	1.15643e-12	0.680771	0.839	0.442	2.77879e-08
Mia2	1.45654e-12	0.216235	0.606	0	3.49992e-08
Higd1a	2.18014e-12	0.671721	0.993	0.962	5.23867e-08
Tm4sf4	2.30346e-12	0.29143	0.599	0	5.53499e-08
Vps28	3.22892e-12	0.551347	0.978	0.981	7.75877e-08
Maged1	3.70507e-12	0.694174	1	1	8.90291e-08
Bche	4.20126e-12	0.354766	0.664	0.096	1.00952e-07
Gstp1	4.97413e-12	0.38675	0.993	1	1.19523e-07
Cpne4	5.43963e-12	0.408779	0.883	0.5	1.30709e-07
Emc9	6.15898e-12	0.396515	0.964	0.865	1.47994e-07
Nedd8	6.26056e-12	0.449635	0.985	0.962	1.50435e-07
Sod1	6.39401e-12	0.554277	1	1	1.53642e-07
Tubb2a	7.39842e-12	0.681992	1	1	1.77777e-07
Celf4	8.38117e-12	0.644872	1	1	2.01391e-07
Uchl1	9.69006e-12	0.596707	1	1	2.32842e-07
Pea15a	1.26729e-11	0.734108	1	0.981	3.04517e-07
Syt4	1.29364e-11	0.635634	0.993	1	3.10849e-07
Ndfip1	1.62141e-11	0.763522	0.993	1	3.89609e-07
Hsp90ab1	1.87098e-11	0.515519	1	1	4.49577e-07
Stmn2	2.07189e-11	0.498812	1	1	4.97855e-07
Gng3	2.11454e-11	0.519401	1	1	5.08102e-07
Snca	2.58931e-11	0.718921	0.971	0.962	6.22185e-07
Scg5	3.5091e-11	0.591691	1	0.981	8.43202e-07
Smdt1	3.80342e-11	0.418416	1	1	9.13923e-07
Hoxa5	3.85985e-11	1.11315	0.759	0.365	9.27484e-07
Vat1l	3.87915e-11	1.30582	0.978	0.962	9.32121e-07
Mt3	4.46631e-11	0.231247	1	0.981	1.07321e-06
1500011B03Rik	4.68799e-11	0.439316	0.964	0.942	1.12648e-06
Psmb2	4.69482e-11	0.545139	0.978	0.981	1.12812e-06
Tbx3	4.85065e-11	0.32872	0.715	0.212	1.16556e-06
Gdi1	4.93669e-11	0.664928	0.993	1	1.18624e-06
Stmn1	5.13812e-11	0.551193	1	1	1.23464e-06
Cplx2	5.67531e-11	0.498946	0.971	0.981	1.36372e-06
Uqcrq	6.39824e-11	0.470028	1	1	1.53743e-06
Nnat	6.52676e-11	0.571611	1	1	1.56831e-06
Tecr	6.79142e-11	0.63452	1	1	1.63191e-06
Sncg	7.64994e-11	0.931887	1	1	1.8382e-06
Rgs4	7.65806e-11	0.810938	0.883	0.75	1.84016e-06
H2afz	8.19868e-11	0.231141	0.993	0.981	1.97006e-06
Stmn4	9.14009e-11	0.391376	1	1	2.19627e-06
Nsg2	9.50791e-11	0.473824	1	1	2.28465e-06
Eno1b	9.87439e-11	0.297118	0.985	0.885	2.37272e-06
Tmsb10	1.00869e-10	0.445035	1	1	2.42379e-06
Fgf13	1.0389e-10	0.859043	0.993	0.981	2.49638e-06
Gap43	1.09128e-10	0.742549	1	1	2.62224e-06
Arl6ip5	1.22262e-10	0.420245	0.949	0.923	2.93784e-06
Anapc5	1.30178e-10	0.579825	0.985	0.962	3.12804e-06
Tubb3	1.38074e-10	0.586988	1	1	3.31778e-06
Ncam1	1.38074e-10	0.572512	1	1	3.31778e-06
Fst	1.3971e-10	0.317865	0.577	0.038	3.35708e-06
Tuba1b	1.43578e-10	0.557767	1	1	3.45003e-06
Gdf11	1.5272e-10	0.0926193	0.577	0.058	3.6697e-06
Dpysl3	1.71117e-10	0.547441	1	1	4.11178e-06
Pfn1	1.74447e-10	0.485281	0.971	1	4.19178e-06
Msmo1	1.75201e-10	0.573281	0.883	0.808	4.20991e-06
Saraf	1.88547e-10	0.718481	0.971	1	4.53059e-06
Pcsk1n	2.42545e-10	0.492975	1	1	5.82812e-06
Atp6v1b2	2.74866e-10	0.760981	0.978	0.981	6.60476e-06
Aldoa	3.77223e-10	0.689287	1	1	9.06428e-06
AI413582	4.37675e-10	0.28817	0.942	0.942	1.05169e-05
Tspan6	4.44232e-10	0.550892	0.912	0.962	1.06744e-05
Ftl1	4.7411e-10	0.461089	1	1	1.13924e-05
Zcchc12	5.62282e-10	0.702644	0.985	0.981	1.35111e-05
Slc7a11	5.98265e-10	0.0651435	0.723	0.269	1.43757e-05
Psmb1	6.18049e-10	0.460896	1	0.981	1.48511e-05
Tkt	6.35683e-10	0.508215	0.978	0.981	1.52748e-05
Celf6	6.58734e-10	0.513984	0.832	0.596	1.58287e-05
Zwint	7.32242e-10	0.754781	1	1	1.7595e-05
Cap1	7.34155e-10	0.319978	0.891	0.75	1.7641e-05
Ctsb	8.3505e-10	0.63833	1	0.981	2.00654e-05
Psmb6	8.66909e-10	0.515429	0.985	1	2.0831e-05
Cfl1	8.99984e-10	0.560328	1	1	2.16257e-05
Nmt2	1.00575e-09	0.64471	0.971	0.942	2.41672e-05
Eif4a1	1.02566e-09	0.248989	1	1	2.46456e-05
Psmd2	1.05472e-09	0.607421	0.993	0.981	2.53438e-05
Smim7	1.09821e-09	0.432079	0.934	0.923	2.63888e-05
Npy2r	1.13353e-09	0.306556	0.562	0.077	2.72377e-05
Atp6v1f	1.14685e-09	0.45525	0.985	1	2.75577e-05
Rps26	1.16839e-09	0.222027	1	1	2.80752e-05
Psma5	1.25592e-09	0.354218	0.942	0.981	3.01785e-05
Tuba1c	1.29213e-09	0.762882	0.964	0.942	3.10485e-05
Lyrm4	1.31317e-09	0.46813	0.905	0.865	3.15541e-05
Cops6	1.40636e-09	0.462064	0.985	1	3.37933e-05
Ywhaz	1.43263e-09	0.526459	1	1	3.44246e-05
Tubb2b	1.45935e-09	0.51373	1	1	3.50668e-05
Tusc3	1.51286e-09	0.577614	0.964	0.962	3.63525e-05
Ppia	1.5712e-09	0.258678	1	1	3.77544e-05
Crtac1	1.6365e-09	0.613789	0.905	0.712	3.93234e-05
Atraid	1.8835e-09	0.35655	0.971	0.885	4.52586e-05
Maged2	1.88862e-09	0.616133	1	1	4.53817e-05
Prdx1	2.06982e-09	0.452986	0.978	1	4.97357e-05
Cct5	2.18675e-09	0.569939	0.985	1	5.25453e-05
Fabp3	2.26821e-09	0.399635	0.993	1	5.45028e-05
Syt5	2.33893e-09	0.556884	0.912	0.75	5.62022e-05
Fdps	2.37377e-09	0.54574	0.978	0.981	5.70392e-05
BC002163	2.57479e-09	0.179099	0.971	0.942	6.18697e-05
Nrsn2	2.6675e-09	0.29121	0.956	0.942	6.40972e-05
Eif1	2.67267e-09	0.338309	1	1	6.42217e-05
Tubb5	2.77166e-09	0.4744	1	1	6.66003e-05
Susd5	2.99929e-09	0.314236	0.533	0.058	7.20699e-05
2610001J05Rik	3.23568e-09	0.372286	0.839	0.712	7.77502e-05
Tspan3	3.32269e-09	0.588289	0.993	1	7.98409e-05
Myl1	3.39939e-09	0.381223	0.584	0.154	8.16839e-05
Lrrc8a	3.76708e-09	0.281252	0.971	0.942	9.05191e-05
Fam19a1	3.89503e-09	0.37526	0.803	0.519	9.35936e-05
Inpp5f	4.59477e-09	0.590151	0.985	0.981	0.000110408
B3glct	4.98009e-09	0.267397	0.92	0.75	0.000119666
Klf6	5.02177e-09	0.458695	0.832	0.654	0.000120668
Klc1	5.02559e-09	0.624102	1	1	0.00012076
6330403K07Rik	5.11629e-09	0.615958	1	1	0.000122939
Prmt2	5.43934e-09	0.680236	0.964	0.942	0.000130702
Ndrg2	5.49493e-09	0.548808	0.985	0.981	0.000132038
Rpl38	5.59412e-09	0.181282	0.985	1	0.000134421
Man1a	6.11035e-09	0.167338	0.555	0.096	0.000146826
Cox6a1	6.11544e-09	0.312637	1	1	0.000146948
Phox2b	6.94518e-09	0.512807	0.927	0.846	0.000166886
Ergic3	7.16595e-09	0.460476	0.956	0.962	0.000172191
Hint1	7.56657e-09	0.410025	1	1	0.000181817
Morf4l2	7.70042e-09	0.55136	0.985	0.962	0.000185033
Mea1	8.33433e-09	0.356031	0.964	0.981	0.000200266
H13	8.7072e-09	0.472464	0.971	0.942	0.000209225
Swi5	8.79037e-09	0.385567	0.978	0.981	0.000211224
Hmgcr	9.32717e-09	0.405617	0.985	0.846	0.000224123
Gm1673	9.685e-09	0.217651	1	0.981	0.000232721
Nsfl1c	9.78945e-09	0.428259	0.942	0.885	0.000235231
Higd2a	1.03808e-08	0.325581	0.964	0.962	0.000249439
Bex1	1.03888e-08	0.392869	0.985	0.981	0.000249634
Map1b	1.09503e-08	0.533728	1	1	0.000263124
Usp11	1.11071e-08	0.521402	0.949	0.923	0.000266893
Sccpdh	1.1337e-08	0.51882	0.985	0.942	0.000272416
Fam173a	1.15027e-08	0.345966	0.956	0.904	0.000276398
Otub1	1.15404e-08	0.534115	1	0.981	0.000277305
Cope	1.1936e-08	0.453566	0.971	0.923	0.00028681
4933434E20Rik	1.2009e-08	0.393973	0.905	0.808	0.000288564
Myl6	1.21614e-08	0.434295	1	1	0.000292227
Tsn	1.23719e-08	0.386388	0.964	1	0.000297284
Fis1	1.29251e-08	0.372368	0.993	0.942	0.000310578
Cox6b1	1.32693e-08	0.412811	0.993	1	0.000318849
Acot7	1.35024e-08	0.57127	1	1	0.000324449
Syngr3	1.4475e-08	0.697739	1	1	0.00034782
Atxn10	1.52486e-08	0.5377	0.985	1	0.000366409
0610012G03Rik	1.55853e-08	0.295781	0.949	0.904	0.000374499
A730017C20Rik	1.60112e-08	0.541244	0.956	0.904	0.000384734
Ntng1	1.65754e-08	0.317062	0.993	0.808	0.000398291
Vcp	1.66287e-08	0.402922	1	1	0.00039957
Cbln4	1.67766e-08	0.419102	0.788	0.5	0.000403125
Zfr	1.69178e-08	0.398992	0.985	0.981	0.000406519
Cxx1c	1.70655e-08	0.386929	0.993	0.981	0.000410067
Ldha	1.7514e-08	0.647994	1	1	0.000420843
Gdap1l1	1.83863e-08	0.372916	0.956	0.904	0.000441804
Reep1	1.8445e-08	0.702403	1	0.981	0.000443214
Hsbp1	1.90922e-08	0.421395	1	0.981	0.000458765
Fau	1.97614e-08	0.174635	0.993	1	0.000474846
Omg	2.16247e-08	0.503331	0.898	0.692	0.00051962
Sqstm1	2.2672e-08	0.582163	0.985	0.981	0.000544786
Dpysl2	2.30654e-08	0.590114	1	1	0.000554238
Myo1b	2.55729e-08	0.402647	0.861	0.673	0.000614492
Pfdn6	2.56129e-08	0.241695	0.934	0.904	0.000615451
Syngr1	2.68817e-08	0.423763	0.956	0.981	0.000645939
Nicn1	2.77241e-08	0.507202	0.942	0.923	0.000666182
Ctxn1	2.78285e-08	0.376466	0.971	0.981	0.000668691
Lgals1	2.80706e-08	0.655964	0.978	0.981	0.000674509
Gprasp2	2.80706e-08	0.415028	0.978	0.981	0.000674509
Mllt11	2.97983e-08	0.581197	1	1	0.000716024
Wdr6	3.16241e-08	0.53085	0.993	0.981	0.000759896
Psmb3	3.18937e-08	0.401624	0.985	1	0.000766375
Uqcr10	3.18942e-08	0.242863	1	1	0.000766385
Lrpap1	3.28937e-08	0.513591	0.942	0.942	0.000790402
Tm7sf2	3.36154e-08	0.339731	0.847	0.75	0.000807745
Ip6k2	3.62735e-08	0.135029	0.869	0.846	0.000871615
Tmem178	3.69347e-08	0.463057	0.766	0.442	0.000887503
Atp6ap1	3.84168e-08	0.569063	0.971	1	0.000923117
Cct8	3.94016e-08	0.584187	0.978	0.981	0.000946781
Cdipt	4.02137e-08	0.523159	0.934	0.923	0.000966296
Grm5	4.23439e-08	0.525242	0.971	0.846	0.00101748
Ap1m1	4.24408e-08	0.460866	0.956	0.942	0.00101981
Atp1b3	4.46762e-08	0.454011	0.964	0.962	0.00107353
S100a10	4.5468e-08	0.497768	0.993	1	0.00109255
Zc3hav1	4.58081e-08	0.1173	0.489	0.058	0.00110072
Tubb4a	4.66269e-08	0.615155	0.993	0.981	0.0011204
Slc3a2	4.73733e-08	0.493224	0.942	0.846	0.00113833
Pbx3	4.85724e-08	0.426539	0.847	0.654	0.00116715
Cmas	5.22252e-08	0.414244	0.934	0.942	0.00125492
Plcb4	5.29228e-08	0.752955	0.905	0.827	0.00127168
Ost4	5.31676e-08	0.109037	0.912	0.904	0.00127756
Vps25	5.343e-08	0.314752	0.876	0.865	0.00128387
Resp18	5.46652e-08	0.513595	1	1	0.00131355
Manbal	5.47226e-08	0.268076	0.891	0.865	0.00131493
Hoxc4	5.69669e-08	0.277431	0.752	0.538	0.00136886
Ndn	5.74714e-08	0.479093	1	0.981	0.00138098
Slc25a4	5.84375e-08	0.476728	1	1	0.00140419
Gprasp1	6.45729e-08	0.437321	0.993	1	0.00155162
H2afy	6.48074e-08	0.315539	0.942	0.808	0.00155726
Ndufa11	6.56544e-08	0.352882	0.993	1	0.00157761
Tmem147	7.07411e-08	0.314894	0.993	0.981	0.00169984
Ptma	7.37304e-08	0.230797	0.985	1	0.00177167
Evi5l	7.39607e-08	0.349211	0.847	0.769	0.0017772
Canx	7.49611e-08	0.499728	1	1	0.00180124
Cd24a	7.51039e-08	0.723026	0.876	0.712	0.00180467
Psma2	7.98489e-08	0.410143	0.934	0.962	0.00191869
BC031181	8.00603e-08	0.346877	0.985	0.942	0.00192377
Slc25a3	8.14136e-08	0.380314	0.993	1	0.00195629
Tmem258	8.55286e-08	0.167789	0.985	0.962	0.00205517
Prmt1	8.90916e-08	0.1346	0.964	0.981	0.00214078
Akap7	9.25292e-08	0.641779	0.898	0.615	0.00222338
Romo1	9.2871e-08	0.199468	0.993	1	0.0022316
Met	9.38158e-08	0.172068	0.54	0.135	0.0022543
Rabac1	9.75579e-08	0.426164	1	1	0.00234422
Rab4b	9.77788e-08	0.297776	0.934	0.904	0.00234953
Cbr1	1.00137e-07	0.362945	0.912	0.808	0.00240618
Drg1	1.02629e-07	0.453607	0.876	0.904	0.00246607
Rnf5	1.10681e-07	0.365402	0.912	0.981	0.00265954
Shisa5	1.11939e-07	0.431698	0.876	0.808	0.00268977
Fdft1	1.12616e-07	0.517069	0.927	0.962	0.00270606
Hypk	1.25201e-07	0.279922	0.92	0.981	0.00300845
Csnk2a1	1.25605e-07	0.23039	0.964	0.981	0.00301815
Mrfap1	1.25645e-07	0.406663	0.978	0.981	0.00301912
Vps29	1.26596e-07	0.40717	0.956	0.981	0.00304198
Pls3	1.27189e-07	0.450212	0.839	0.615	0.00305622
2610005L07Rik	1.38653e-07	0.0743904	0.825	0.635	0.00333168
Araf	1.41713e-07	0.428176	0.956	0.942	0.00340523
Taldo1	1.46497e-07	0.368598	0.978	0.923	0.00352019
Igsf9b	1.47938e-07	0.372987	0.949	0.846	0.0035548
Zfyve9	1.53239e-07	0.136791	0.628	0.212	0.00368218
Tmem47	1.54217e-07	0.292106	0.847	0.635	0.00370567
Nrp2	1.57334e-07	0.5331	0.964	0.904	0.00378058
Acot9	1.58016e-07	0.387259	0.825	0.692	0.00379698
Ppp1ca	1.5887e-07	0.461328	0.971	0.962	0.00381749
Ensa	1.60601e-07	0.451085	0.912	0.962	0.00385908
Cct4	1.61505e-07	0.514749	0.971	1	0.00388081
Zfhx4	1.62669e-07	0.393339	0.912	0.712	0.00390878
Inpp4a	1.6411e-07	0.408533	0.978	0.962	0.00394341
Akr1a1	1.66819e-07	0.505029	0.993	1	0.0040085
Serpinf1	1.69692e-07	0.477866	0.613	0.231	0.00407754
Bsg	1.7228e-07	0.452785	1	1	0.00413972
Psmc5	1.95612e-07	0.449306	0.956	0.942	0.00470036
Ywhah	2.02283e-07	0.630538	1	1	0.00486065
Lamtor2	2.13175e-07	0.226966	0.934	0.942	0.00512239
Prkar1b	2.13905e-07	0.535673	0.978	0.981	0.00513992
Rnf181	2.18876e-07	0.398053	0.839	0.769	0.00525936
Anapc11	2.19025e-07	0.148904	0.971	0.962	0.00526294
Psmd4	2.27939e-07	0.405323	0.964	0.981	0.00547716
Ciapin1	2.35332e-07	0.480665	0.912	0.923	0.00565478
2610524H06Rik	2.41986e-07	0.301399	0.883	0.846	0.00581468
Kif3a	2.4891e-07	0.405133	1	1	0.00598105
Stard3nl	2.49503e-07	0.409046	0.92	0.942	0.0059953
Ano2	2.51839e-07	0.327536	0.453	0.058	0.00605145
Hcfc1r1	2.52885e-07	0.298239	0.978	1	0.00607658
Sema5a	2.53391e-07	0.499793	0.92	0.846	0.00608874
Park7	2.60996e-07	0.4308	0.964	1	0.00627148
Psmc3	2.61028e-07	0.430448	0.971	1	0.00627225
Srp14	2.69411e-07	0.384179	0.971	0.981	0.00647368
Ctnna2	2.73716e-07	0.562642	0.978	0.962	0.00657712
Psmc2	2.75003e-07	0.445473	0.934	0.942	0.00660804
Manf	2.76927e-07	0.312519	0.927	0.942	0.00665429
Atp6v1h	2.8256e-07	0.413603	0.971	1	0.00678964
Bloc1s1	2.90904e-07	0.214624	0.956	0.904	0.00699014
Tmx2	2.93992e-07	0.502755	0.993	0.981	0.00706433
Fsd1	2.96027e-07	0.40582	0.956	0.962	0.00711324
Cd200	3.01044e-07	0.5584	0.985	1	0.00723379
Clic1	3.04985e-07	0.361382	0.927	0.788	0.00732849
Pld3	3.0584e-07	0.578168	1	0.981	0.00734902
1500004A13Rik	3.07952e-07	0.136696	0.839	0.673	0.00739978
Fkbp1a	3.15646e-07	0.461011	0.993	1	0.00758465
Dnmt3a	3.30926e-07	0.393645	0.993	1	0.00795182
Sh3bgrl3	3.30926e-07	0.384826	0.993	1	0.00795182
Pcdh9	3.33205e-07	0.683762	0.964	0.942	0.00800659
Cst3	3.52414e-07	0.377618	1	1	0.00846816
Usp9x	3.70305e-07	0.322469	0.949	0.865	0.00889807
Deaf1	3.99237e-07	0.397698	0.956	0.981	0.00959327
Psmc4	4.10422e-07	0.370777	0.949	0.885	0.00986204
Praf2	4.1727e-07	0.331723	0.927	0.962	0.0100266
Dpm3	4.19589e-07	0.0887497	0.92	0.846	0.0100823
Rnh1	4.21964e-07	0.509806	0.788	0.692	0.0101394
Nedd4	4.25268e-07	0.351813	1	1	0.0102188
Rtcb	4.36871e-07	0.405635	0.927	0.942	0.0104976
Ndufb6	4.52633e-07	0.273544	0.993	1	0.0108763
Stub1	4.59651e-07	0.206919	0.92	0.904	0.0110449
Ndufa2	4.63137e-07	0.230121	0.964	0.981	0.0111287
Dgkb	4.70942e-07	0.443494	0.825	0.596	0.0113163
Atox1	4.74153e-07	0.156388	0.971	0.981	0.0113934
Pdia3	4.74264e-07	0.521407	1	1	0.0113961
Dnajc12	4.76128e-07	0.328015	0.723	0.481	0.0114409
Tsc22d1	4.77909e-07	0.422455	0.978	0.981	0.0114837
Atp6v0e2	4.81693e-07	0.467297	0.993	1	0.0115746
Bcas2	4.94263e-07	0.389866	0.927	0.923	0.0118766
Rpl4	4.9689e-07	0.409586	1	1	0.0119398
Cfap20	5.10752e-07	0.34319	0.92	0.865	0.0122729
Agpat4	5.18753e-07	0.385276	0.891	0.827	0.0124651
Slc25a1	5.20531e-07	0.469286	0.985	0.981	0.0125078
Ywhae	5.28683e-07	0.390489	1	0.981	0.0127037
Nudt3	5.36926e-07	0.295429	0.985	1	0.0129018
Ndufc2	5.45306e-07	0.279728	0.993	1	0.0131031
Usp14	5.66565e-07	0.447711	0.964	0.981	0.013614
Usp22	6.16952e-07	0.458216	0.985	0.981	0.0148247
Prnp	6.26547e-07	0.436537	0.985	1	0.0150553
Far2	6.72399e-07	0.369943	0.664	0.404	0.0161571
Hspa8	6.87073e-07	0.444017	1	1	0.0165097
Gm1821	7.19408e-07	0.567156	1	1	0.0172866
Pcmt1	7.19408e-07	0.401158	0.993	1	0.0172866
Stx1a	7.21211e-07	0.425542	0.934	0.904	0.01733
Psap	7.41773e-07	0.525834	1	1	0.0178241
Nkiras2	7.47588e-07	0.0622034	0.613	0.269	0.0179638
Sec61g	7.6321e-07	0.0531972	0.891	0.885	0.0183392
Rab3c	7.76092e-07	0.426845	0.956	0.981	0.0186487
Hnrnpc	7.8822e-07	0.38206	0.971	0.962	0.0189401
Cuedc2	7.88442e-07	0.321071	0.971	1	0.0189455
Atp5o	7.88531e-07	0.401875	1	1	0.0189476
Sdhb	8.06777e-07	0.404978	0.993	0.981	0.0193861
Atp6v1g1	8.11867e-07	0.363674	0.949	0.962	0.0195084
Uqcc2	8.25264e-07	0.193713	0.971	0.981	0.0198303
Cyb5a	8.29325e-07	0.339762	0.883	0.846	0.0199278
Nrxn3	8.44432e-07	0.443581	0.993	0.942	0.0202909
Cd59a	8.48483e-07	0.316274	0.818	0.615	0.0203882
Skap1	8.78669e-07	0.166727	0.496	0.135	0.0211135
Pebp1	8.90707e-07	0.273249	1	1	0.0214028
Gm20754	8.98798e-07	0.148904	0.65	0.327	0.0215972
Jkamp	9.0213e-07	0.318224	0.956	0.904	0.0216773
Gpx4	9.32207e-07	0.228568	0.985	1	0.0224
Alg2	9.3895e-07	0.471851	0.964	0.981	0.022562
Tcta	9.95426e-07	0.444506	0.869	0.808	0.0239191
Tppp3	1.01309e-06	0.573926	0.978	0.981	0.0243436
Ccl27a	1.01995e-06	0.186935	0.956	0.962	0.0245084
Gabrb1	1.02587e-06	0.472622	0.839	0.692	0.0246506
Mrps6	1.04895e-06	0.192799	0.905	0.904	0.0252052
Rexo2	1.06199e-06	0.289391	0.861	0.846	0.0255187
Cyb5r3	1.10825e-06	0.448335	0.949	0.981	0.0266302
Qpct	1.11322e-06	0.387995	0.847	0.75	0.0267496
S100a11	1.11565e-06	0.264098	0.891	0.885	0.026808
Rrp1	1.11766e-06	0.357866	0.993	1	0.0268564
Dusp26	1.13258e-06	0.449279	0.942	0.962	0.0272148
Psma7	1.15179e-06	0.333526	0.985	0.981	0.0276763
Spcs2	1.1665e-06	0.38366	0.949	0.923	0.0280298
Ndufc1	1.1693e-06	0.19413	1	0.981	0.0280971
Trappc2l	1.18341e-06	0.213452	0.905	0.904	0.028436
Gpi1	1.18702e-06	0.42477	0.993	1	0.0285229
Atp6v1a	1.19584e-06	0.424203	0.978	0.981	0.0287349
Rbm8a	1.21953e-06	0.228178	0.92	0.865	0.029304
Ppp2r1a	1.2605e-06	0.433882	0.993	1	0.0302886
Tmem205	1.26768e-06	0.222952	0.825	0.731	0.0304611
Sub1	1.27949e-06	0.33189	0.985	0.981	0.0307449
Emc4	1.29808e-06	0.30761	0.964	0.962	0.0311915
Itm2b	1.31847e-06	0.424711	1	1	0.0316814
Sfxn3	1.33612e-06	0.471753	0.898	0.865	0.0321057
Nenf	1.37884e-06	0.22911	0.985	0.962	0.0331322
Pfkp	1.37898e-06	0.534014	0.985	1	0.0331354
Actr1a	1.41953e-06	0.432878	0.956	0.962	0.03411
Qdpr	1.42463e-06	0.382899	0.883	0.942	0.0342324
Psmb5	1.51886e-06	0.224572	0.964	0.981	0.0364966
Commd3	1.52734e-06	0.31219	0.876	0.865	0.0367005
Mrps21	1.55316e-06	0.111885	0.971	0.962	0.0373208
Rpl7a	1.5986e-06	0.154134	0.949	0.962	0.0384127
Tcp1	1.64254e-06	0.42604	0.934	0.923	0.0394687
Morn4	1.64662e-06	0.377093	0.883	0.808	0.0395666
Crmp1	1.64891e-06	0.378872	0.993	1	0.0396215
Gfra2	1.684e-06	0.262032	0.65	0.365	0.0404649
Kcna5	1.74825e-06	0.0684704	0.504	0.115	0.0420087
Vamp2	1.74967e-06	0.380022	1	1	0.0420427
Rhbdd2	1.77511e-06	0.415738	0.971	0.962	0.0426541
Mrps16	1.78613e-06	0.171961	0.854	0.846	0.0429189
Gorasp2	1.79361e-06	0.359999	0.927	0.923	0.0430987
Ndufa8	1.8289e-06	0.334136	0.971	1	0.0439466
Ptp4a2	1.85311e-06	0.361613	0.956	0.923	0.0445284
Rpl35	1.85633e-06	0.146179	1	1	0.0446057
Snap25	1.91198e-06	0.557158	0.993	1	0.0459429
Timm17a	1.98205e-06	0.328985	0.949	0.981	0.0476266
B3galnt1	1.9843e-06	0.390512	0.927	0.885	0.0476807
Tmem14c	2.00302e-06	0.255104	0.883	0.827	0.0481305
Ubl7	2.02865e-06	0.328239	0.92	0.904	0.0487464
Elmo1	2.06734e-06	0.385448	0.745	0.558	0.049676
