# Supplementary material for: Molecularly defined circuits for cardiovascular and cardiopulmonary control
Source: Nature. Author manuscript; Available in PMC 2022 Jul 20. (PMC9297035; doi:10.1038/s41586-022-04760-8)
Supplement: Supplementary Table 4 [file NIHMS1818629-supplement-Supplementary_Table_4.xlsx]

## Sheet: Supplementary Table 4
Gene	p value	Average log fold change	Fraction of ACP that express gene	Fraction of ACV that express gene	Adjusted p value
Pappa2	5.4552e-28	0.906076	0.943	0.051	1.31083e-23
Megf11	1.22306e-20	0.737392	1	0.776	2.9389e-16
Ptprd	7.25688e-20	1.10306	1	0.796	1.74376e-15
Thsd7a	2.77481e-19	0.984782	0.981	0.592	6.66759e-15
Brinp3	4.41058e-19	0.761101	1	0.459	1.05982e-14
Sema3c	4.60631e-17	0.664606	0.943	0.418	1.10685e-12
Trhr	5.77952e-17	0.650234	0.755	0.133	1.38876e-12
Cntn4	7.19808e-17	0.620829	0.887	0.357	1.72963e-12
Tmem163	2.06579e-16	0.384461	0.868	0.296	4.96389e-12
Sema3d	4.58453e-16	0.461733	0.736	0.133	1.10162e-11
Rasgrf1	6.80408e-16	0.727195	0.943	0.449	1.63495e-11
Lmo4	7.30754e-16	0.839052	1	0.908	1.75593e-11
Pcdh18	9.70759e-16	0.538512	0.849	0.265	2.33264e-11
Dpy19l1	3.01037e-15	0.607733	0.943	0.602	7.23362e-11
Cldn1	6.39091e-15	0.325883	0.623	0.061	1.53567e-10
Pcdh10	1.09515e-14	0.476732	0.981	0.878	2.63154e-10
Tacr3	1.51248e-14	0.40625	0.642	0.092	3.63434e-10
Mab21l2	1.571e-14	0.528854	0.962	0.602	3.77496e-10
Gabre	1.94985e-14	0.158097	0.755	0.194	4.6853e-10
Dner	1.99065e-14	0.823049	1	0.959	4.78332e-10
Tbx2	2.10335e-14	0.331628	0.792	0.204	5.05415e-10
Onecut1	3.24126e-14	0.0812223	0.623	0.051	7.78843e-10
D930028M14Rik	3.52214e-14	0.639609	0.811	0.327	8.46336e-10
Lifr	4.6909e-14	0.766258	0.981	0.602	1.12718e-09
Gulp1	4.99034e-14	0.136181	0.66	0.102	1.19913e-09
Tenm1	5.51218e-14	0.427417	0.943	0.49	1.32452e-09
Onecut3	7.44261e-14	0.0625512	0.585	0.041	1.78839e-09
Ncam2	1.60221e-13	0.623618	1	0.949	3.84995e-09
Slc16a2	5.44744e-13	0.430118	0.83	0.337	1.30896e-08
Gabrq	8.70044e-13	0.202487	0.868	0.265	2.09063e-08
Sgcz	8.94976e-13	0.171426	0.811	0.276	2.15054e-08
Kcnn2	1.22772e-12	0.291976	0.943	0.602	2.95009e-08
Uts2b	3.65189e-12	0.361082	0.83	0.388	8.77514e-08
Kcnj12	5.6415e-12	0.355969	0.925	0.531	1.3556e-07
Adra2a	9.05116e-12	0.179679	0.849	0.286	2.1749e-07
Slitrk5	1.15404e-11	0.406624	0.906	0.653	2.77304e-07
Sez6	1.35198e-11	0.491307	0.981	0.786	3.24867e-07
Vsnl1	1.67601e-11	0.371513	1	0.908	4.02728e-07
Rgmb	1.69433e-11	0.690634	0.925	0.735	4.0713e-07
Vgf	2.40597e-11	0.282178	0.943	0.653	5.78131e-07
Plxdc2	4.48429e-11	0.40671	0.887	0.51	1.07753e-06
Csmd1	6.31045e-11	0.372513	0.868	0.429	1.51634e-06
Slc35f4	1.31565e-10	0.479804	0.774	0.418	3.16138e-06
Fgfr1	1.37591e-10	0.348125	0.981	0.714	3.30617e-06
Hs6st1	1.71509e-10	0.312061	0.943	0.602	4.12119e-06
Tmem47	1.79043e-10	0.385949	0.981	0.878	4.30222e-06
Dpyd	1.92057e-10	0.191318	0.755	0.286	4.61494e-06
Grm7	2.36032e-10	0.382689	0.906	0.582	5.6716e-06
Mgat4c	2.46741e-10	0.350555	0.981	0.827	5.92893e-06
Gm16551	2.9194e-10	0.0893583	0.434	0.031	7.01503e-06
Rgs8	3.16577e-10	0.195838	0.698	0.214	7.60703e-06
Mc4r	4.3673e-10	0.235152	0.736	0.245	1.04942e-05
Rasgrf2	4.4221e-10	0.402514	0.887	0.48	1.06259e-05
Neto1	5.92956e-10	0.451439	0.943	0.796	1.42482e-05
Sv2b	6.93367e-10	0.353615	0.792	0.388	1.66609e-05
Ptchd1	8.01742e-10	0.427222	0.981	0.816	1.92651e-05
Klhl13	1.10228e-09	0.644576	0.962	0.827	2.64866e-05
Pid1	1.14472e-09	0.443628	0.811	0.469	2.75065e-05
Tes	1.56462e-09	0.347173	0.887	0.541	3.75963e-05
Slitrk1	1.89806e-09	0.119886	0.849	0.469	4.56085e-05
Chgb	2.7236e-09	0.522055	1	0.98	6.54454e-05
Nrxn3	2.99549e-09	0.430023	1	1	7.19786e-05
Adcyap1	3.05937e-09	0.687358	0.962	0.939	7.35136e-05
Eya4	3.12517e-09	0.0686477	0.377	0.02	7.50947e-05
Cdh2	4.24865e-09	0.318468	0.962	0.918	0.000102091
Gfra2	5.63212e-09	0.357504	0.887	0.571	0.000135334
Cacna2d3	6.46792e-09	0.423763	0.925	0.765	0.000155418
St6gal1	6.69322e-09	0.199965	0.755	0.337	0.000160831
Fam19a2	1.1322e-08	0.385118	0.849	0.541	0.000272057
Zfp804a	1.30032e-08	0.417521	0.755	0.49	0.000312455
Ildr2	1.36481e-08	0.233138	0.849	0.541	0.00032795
Cbln2	1.3819e-08	0.398203	0.811	0.469	0.000332057
Opcml	1.46994e-08	0.318212	0.943	0.633	0.000353212
Hs3st4	1.59339e-08	0.152263	0.868	0.592	0.000382875
Grm5	1.64896e-08	0.52116	0.981	0.99	0.000396229
Tusc3	1.78395e-08	0.513588	0.981	0.959	0.000428666
Lcp1	2.0237e-08	0.228204	0.528	0.133	0.000486276
Epha5	2.82592e-08	0.532371	0.981	0.949	0.000679041
Igsf21	2.84302e-08	0.446063	1	0.888	0.00068315
Zdbf2	3.08213e-08	0.217186	0.925	0.673	0.000740604
Ppp1r1c	3.42405e-08	0.100132	0.358	0.031	0.000822764
Zfhx4	3.64674e-08	0.498812	0.943	0.959	0.000876275
Ism1	4.57171e-08	0.0871372	0.377	0.041	0.00109854
Gabra3	5.42247e-08	0.359163	0.925	0.724	0.00130296
Ptprt	5.9094e-08	0.284257	0.868	0.469	0.00141997
Pcdh17	6.05267e-08	0.403938	1	0.969	0.0014544
Dach1	6.29249e-08	0.105386	0.642	0.265	0.00151202
Dkk3	7.20399e-08	0.408672	0.868	0.541	0.00173105
Avil	1.02434e-07	0.227806	0.434	0.082	0.0024614
Tmem196	1.04521e-07	0.163867	0.774	0.408	0.00251154
Slc7a8	1.06642e-07	0.389871	0.887	0.663	0.0025625
Spock1	1.15627e-07	0.412915	1	0.969	0.0027784
Shf	1.84053e-07	0.108889	0.792	0.378	0.00442261
Galnt18	1.90591e-07	0.260711	0.698	0.337	0.00457971
Robo1	1.90643e-07	0.14415	0.868	0.52	0.00458095
Pou3f2	2.3074e-07	0.141993	0.925	0.684	0.00554445
Calb1	2.34232e-07	0.556498	0.774	0.449	0.00562835
Glrb	2.34473e-07	0.374185	0.981	0.969	0.00563415
Trhde	2.47459e-07	0.0825569	0.509	0.133	0.0059462
Adgrl3	2.58479e-07	0.199686	0.906	0.643	0.00621098
Atp8a2	2.66212e-07	0.268812	0.906	0.653	0.0063968
Rtn4rl1	2.68859e-07	0.171796	0.811	0.418	0.0064604
Cckbr	2.76816e-07	0.148254	0.472	0.102	0.00665161
Agtrap	3.17027e-07	0.198595	0.528	0.184	0.00761785
Bcam	3.31983e-07	0.277587	0.906	0.776	0.00797722
Cda	3.49126e-07	0.183324	0.736	0.388	0.00838915
Tll1	3.51435e-07	0.0778317	0.358	0.051	0.00844463
Cyb561	3.83332e-07	0.651368	0.962	0.806	0.00921108
Ptprg	3.93571e-07	0.230826	0.849	0.5	0.00945713
Pcdh11x	4.21221e-07	0.231163	0.925	0.592	0.0101215
Nrxn1	4.58419e-07	0.356847	1	1	0.0110154
Nefh	4.63008e-07	0.411519	0.981	0.969	0.0111256
Ntng2	5.16874e-07	0.122585	0.453	0.112	0.01242
Pou4f1	5.35434e-07	0.362243	0.547	0.204	0.0128659
D130009I18Rik	5.65625e-07	0.107746	0.264	0.01	0.0135914
Cntn3	6.33813e-07	0.0821792	0.698	0.286	0.0152299
Frrs1	6.49509e-07	0.101232	0.566	0.184	0.0156071
Dgkb	6.6031e-07	0.559344	0.868	0.867	0.0158666
Pamr1	6.86277e-07	0.155106	0.528	0.173	0.0164905
Gpr3	6.89196e-07	0.0862575	0.528	0.153	0.0165607
Cntn6	7.49334e-07	0.281254	0.868	0.541	0.0180057
Dcc	7.9349e-07	0.26558	0.849	0.582	0.0190668
Bambi	8.20421e-07	0.118997	0.491	0.133	0.0197139
Slc38a11	8.35799e-07	0.0997395	0.283	0.02	0.0200834
Lrrc4c	8.53266e-07	0.202049	0.887	0.582	0.0205031
1810041L15Rik	8.57409e-07	0.30334	0.868	0.582	0.0206027
Ralyl	8.6919e-07	0.330838	0.943	0.867	0.0208858
Atp2c1	8.7528e-07	0.283328	0.925	0.867	0.0210321
Kcnd2	9.40551e-07	0.349064	0.925	0.663	0.0226005
Agtr1b	1.0307e-06	0.0913119	0.396	0.082	0.0247668
Ankrd34a	1.22983e-06	0.154676	0.717	0.388	0.0295516
Tmem56	1.36274e-06	0.110752	0.604	0.235	0.0327452
Hs3st2	1.37436e-06	0.287575	0.623	0.296	0.0330245
Cntn1	1.37553e-06	0.400378	1	1	0.0330526
Arpp21	1.40189e-06	0.196022	0.925	0.551	0.033686
Chst8	1.44823e-06	0.193301	0.698	0.337	0.0347996
Grik3	1.45096e-06	0.173638	0.792	0.418	0.0348652
Ptpn5	1.45801e-06	0.313834	1	0.949	0.0350346
Lancl3	1.46363e-06	0.123434	0.528	0.163	0.0351695
Entpd6	1.48364e-06	0.289465	0.981	0.918	0.0356504
Vwa7	1.5404e-06	0.123052	0.434	0.112	0.0370142
2610316D01Rik	1.55599e-06	0.202658	0.717	0.408	0.0373889
Pcdh7	1.5763e-06	0.296372	0.981	0.959	0.037877
Olfm3	1.66048e-06	0.0552245	0.642	0.255	0.0398996
Dcaf7	1.91455e-06	0.372585	1	1	0.0460048
