# Supplementary material for: Molecularly defined circuits for cardiovascular and cardiopulmonary control
Source: Nature. Author manuscript; Available in PMC 2022 Jul 20. (PMC9297035; doi:10.1038/s41586-022-04760-8)
Supplement: Supplementary Table 5 [file NIHMS1818629-supplement-Supplementary_Table_5.xlsx]

## Sheet: Supplementary Table 5
Gene	p value	Average log fold change	Fraction of ACV that express gene	Fraction of ACP that express gene	Adjusted p value
Hoxa5	2.69299e-19	1.29	0.959	0.377	6.47098e-15
Cd9	6.47394e-19	1.52549	0.98	0.755	1.55562e-14
Plcb4	2.19862e-16	1.00308	0.959	0.849	5.28306e-12
Akap7	4.90679e-16	0.88624	0.969	0.811	1.17905e-11
Hoxc4	6.32996e-15	0.32619	0.929	0.509	1.52103e-10
Ghsr	1.04326e-13	0.136177	0.663	0	2.50685e-09
Hoxb5	7.32863e-13	0.697271	0.867	0.453	1.761e-08
Socs2	8.80475e-13	0.344853	0.949	0.509	2.11569e-08
Dgkg	9.48941e-13	0.684113	0.949	0.774	2.28021e-08
Parm1	5.23893e-12	0.51723	0.939	0.604	1.25886e-07
Ctnna2	7.08982e-12	0.677513	1	0.981	1.70361e-07
Cd24a	8.2496e-12	0.76055	0.98	0.811	1.9823e-07
Bche	8.97613e-12	0.385471	0.898	0.434	2.15688e-07
Zfhx3	1.54641e-11	0.418273	0.98	0.868	3.71587e-07
Nell1	6.44972e-11	0.723227	0.98	0.868	1.5498e-06
Hoxc5	1.82903e-10	0.317386	0.571	0.038	4.39498e-06
Cd44	1.87698e-10	0.32165	0.704	0.151	4.51019e-06
Pacrg	2.76365e-10	0.620766	0.949	0.717	6.64077e-06
Ano2	3.27125e-10	0.404312	0.684	0.132	7.86048e-06
Cpne8	3.69477e-10	0.206952	0.786	0.321	8.87817e-06
Adcy8	4.16035e-10	0.281438	0.816	0.321	9.99691e-06
Igf1	4.54154e-10	0.282046	0.816	0.415	1.09129e-05
Prune2	4.60389e-10	0.877422	1	0.981	1.10627e-05
B3glct	7.9175e-10	0.345586	0.98	0.906	1.9025e-05
Htr3b	1.17054e-09	0.298909	0.5	0	2.81269e-05
Lxn	1.4385e-09	0.439047	0.908	0.604	3.45658e-05
Dlc1	2.38429e-09	0.282918	0.796	0.396	5.72922e-05
Rxfp2	6.58246e-09	0.17396	0.541	0.057	0.00015817
Thsd7b	9.64559e-09	0.330855	0.786	0.358	0.000231774
Vat1l	1.00954e-08	1.03997	1	0.962	0.000242582
Sstr5	1.40455e-08	0.231905	0.561	0.075	0.0003375
Susd5	1.48322e-08	0.398494	0.735	0.321	0.000356402
Slc10a4	2.25983e-08	0.565898	0.959	0.642	0.000543014
Tmem178	2.28281e-08	0.446993	0.867	0.698	0.000548536
Gnas	2.39189e-08	0.510679	1	1	0.000574748
Socs1	2.44717e-08	0.146507	0.765	0.396	0.000588029
Sstr2	5.89712e-08	0.265848	0.612	0.17	0.00141702
Gfra1	6.74521e-08	0.249487	0.796	0.491	0.00162081
Etl4	6.98535e-08	0.173213	0.816	0.491	0.00167851
P2ry1	9.24401e-08	0.164404	0.622	0.189	0.00222124
Mfng	9.54186e-08	0.240299	0.561	0.113	0.00229281
Lepr	1.02207e-07	0.0884368	0.622	0.17	0.00245593
Egfem1	1.82017e-07	0.215676	0.796	0.396	0.00437368
Rdx	3.03906e-07	0.383017	0.98	0.943	0.00730255
Skap2	4.04996e-07	0.328623	0.816	0.566	0.00973164
Arg1	4.14934e-07	0.409625	0.378	0	0.00997044
Adamts18	4.58512e-07	0.152627	0.551	0.151	0.0110176
Vstm2a	5.50392e-07	0.722276	1	1	0.0132254
Rgs10	5.6543e-07	0.242688	0.867	0.736	0.0135867
Ecel1	7.36929e-07	0.655718	0.99	0.943	0.0177077
Pbx3	7.60012e-07	0.396683	0.929	0.755	0.0182623
Tspan18	9.15717e-07	0.269618	0.724	0.377	0.0220038
Il17f	1.01806e-06	0.140139	0.357	0	0.024463
Sptb	1.18689e-06	0.19046	0.898	0.566	0.0285198
Elmo1	1.3124e-06	0.312926	0.888	0.66	0.0315357
Ifi27	1.62895e-06	0.340861	0.867	0.528	0.039142
Hpgd	1.8909e-06	0.0664246	0.378	0.019	0.0454365
Myocd	1.92921e-06	0.0930181	0.408	0.038	0.046357
