# Supplementary material for: Molecularly defined circuits for cardiovascular and cardiopulmonary control
Source: Nature. Author manuscript; Available in PMC 2022 Jul 20. (PMC9297035; doi:10.1038/s41586-022-04760-8)
Supplement: Source Data ED Fig 2 [file NIHMS1818629-supplement-Source_Data_ED_Fig_2.xlsx]

## Sheet: Panel a
Reads per cell (x1000)
1514.43
1809.21
1561.31
1919.59
2411.32
1409.72
1373.97
1169.64
3175.43
2582.44
1016.97
2088.61
1617.56
1689.58
1802.84
1530.4
1918.12
1850.8
1257.75
2963.11
2423.78
2719.95
2380.78
1649.04
2335.07
1319.05
1375.7
1861.9
2079.83
1609.76
2067.08
2211.25
1778.84
2586.47
1950.91
2436.63
1359.74
943.488
2546.1
2115.92
1943.32
1934.95
2135.13
854.487
2218.24
2951.97
1527.79
1745.39
1950.67
2070.25
1597.3
1542.16
2160.79
1301.26
943.956
1597.4
1420.12
1701.34
1951.58
1651.63
1929.46
1975.88
2572.9
2596.83
1689.87
1868.64
1714.17
2512.07
1279.3
2119.76
2344.15
1583.61
2006.21
1055.17
2192.51
1907.81
1479.44
1794.33
2519.26
2130.23
2045.18
2268.17
2374.35
1886.81
1656.01
2212.8
2298.96
2454.27
1621.92
2047.72
1718.83
2879.03
1709.86
1881.34
1715.17
1614.74
1461.39
1839.58
2876.39
2005.76
1942.29
1618.15
1999.44
2669.77
2059.28
2176.02
1568.38
1613.67
1794.36
1746.61
1787.5
1600.6
3116.63
1658.94
2267.48
1444.63
840.315
1271.91
1670.4
2570.49
2547.35
2679.85
2206.25
2261.4
1550.47
3047.3
1229.21
1697.24
1320.98
1663.6
2042.64
1980.28
1777.1
1571.75
851.257
2193.45
1957.13
1980.38
2089.86
2729.13
2119.18
1660.22
1052.99
1547.81
1324.83
1881.35
1795.74
1674.27
1584.43
1697.41
1811.16
1664.58
1316.33
1395.6
1801.93
1320.12
1148.95
1058.63
2181.05
1353.27
1582.44
1946.82
1091.15
1694.49
1162.68
1146.07
2100.61
1085.27
1391.36
1706.93
2061.97
1119.35
1135.36
1088.16
583.505
1425.74
1883.06
758.465
1375.6
2122.33
1171.1
1180.19
2044.41
1511.31
1626.4
965.153
912.324
2143.28
2152.97
542.162
1903.78
3292.76
1290.8
1388.25
570.823
1327.3
1371.65
1800.01
1303.37
1562.74
1471.79
2028.73
1444.77

## Sheet: Panel b
Genes detected per cell
10948
7474
5612
7056
8755
7563
7734
7285
8632
8362
5530
6753
7312
10169
8340
4569
7903
11043
9194
8142
6961
9038
7212
6457
8158
11948
8323
5585
6254
11351
9622
9780
5383
10899
8600
4306
5125
7101
7515
7810
7946
4354
8876
4823
9421
10524
8538
5692
9392
7706
4737
10199
9840
5713
4995
4913
6277
6259
4871
7900
5430
9186
8511
8740
12307
8055
7495
8842
6318
4726
9121
8222
8260
6314
8407
5302
7271
7379
7413
10198
5618
9529
8719
7360
6539
7252
7853
6061
5922
8116
8230
8488
5815
7501
9514
8148
4687
7395
8780
8497
6245
7600
9978
8846
9998
5078
7170
5598
6689
4258
5238
4463
8645
8156
8476
5348
7080
5742
8216
9728
10866
8743
8289
6648
6624
10180
6667
7633
7461
5583
9097
6757
10946
5739
6467
8427
10616
10359
9202
11464
9977
11257
5216
6780
7795
9111
8782
6818
8488
7621
10826
9382
9938
5798
5342
8822
4802
7505
8510
7553
5613
5195
7736
9485
7635
4092
9991
7717
3216
10242
5603
5784
7781
6004
8100
12374
6550
4045
8356
8457
4364
7462
5542
8814
9891
6938
6680
6960
8006
3471
7301
9444
9169
6848
6879
5706
8153
9673
8181
8691
7918
10153
6200

## Sheet: Panel c
ERCC spike-in % per cell
0.134987
0.011394
0.358341
0.0338411
0.295913
0.0171432
0.366016
0.115041
0.0287369
0.389957
0.0401519
0.393349
0.460953
0.0186603
0.549979
0.0131373
0.433216
0.287737
0.0732944
0.0597614
0.577958
0.133874
0.296319
0.0224455
0.0237714
0.0459148
0.581725
0.200093
0.203277
0.480899
0.0227877
0.402742
0.133283
0.107914
0.152386
0.446522
0.155593
0.154153
0.772535
0.280912
0.107726
0.0161114
0.775638
0.0262709
0.313488
0.0239071
0.154981
0.0204044
0.00537488
0.120118
0.117128
0.441091
0.31116
0.426426
0.90532
0.41947
0.866199
0.12703
1.93745
0.38483
0.231926
0.81187
0.511969
0.140539
0.763289
0.158204
0.502767
0.531006
0.6424
0.213092
0.341689
0.260392
0.366012
0.164209
0.196193
0.985745
0.607202
0.0633919
0.256625
0.219187
0.348196
0.184589
0.304725
0.408443
0.18469
0.212006
0.181527
0.13794
0.048028
0.187325
0.329913
0.130454
0.164771
0.587864
0.431902
0.0888233
0.216314
0.242849
0.172615
0.30094
0.268195
0.354382
0.425371
0.299601
0.276102
0.089347
0.478683
0.072781
0.175949
0.334769
0.323624
0.419128
0.482318
0.0736833
0.302274
0.256414
0.297774
0.477999
0.135177
0.241004
0.217581
0.130949
0.496802
0.248248
0.173966
0.260846
0.939772
0.315055
0.15172
0.160153
0.136321
0.366465
0.666306
0.391195
0.0759135
0.0566475
0.123005
0.0986265
0.583245
0.276779
0.364171
0.363681
0.350727
0.456235
0.606854
1.16008
0.386213
0.679656
0.745495
0.119057
0.280415
0.161329
0.179717
0.690531
0.214198
0.748126
0.365744
0.252792
0.290342
0.193712
0.0765699
0.140035
0.154323
0.848473
0.136947
1.77475
0.382322
0.196257
0.576862
0.122974
0.0669612
0.732067
0.259219
0.436174
1.11716
0.162808
0.254816
0.302072
0.483104
0.28454
0.0904
0.449378
0.302716
0.618524
0.129627
0.0988228
0.0995784
0.148498
0.229108
0.0806736
0.0709042
0.834583
1.26315
0.303378
0.175032
0.312345
0.11049
0.198187
0.113625
0.223894
0.241144
0.217915
0.0756401
