# Supplementary material for: Molecularly defined circuits for cardiovascular and cardiopulmonary control
Source: Nature. Author manuscript; Available in PMC 2022 Jul 20. (PMC9297035; doi:10.1038/s41586-022-04760-8)
Supplement: Source Data ED Fig 4 [file NIHMS1818629-supplement-Source_Data_ED_Fig_4.xlsx]

## Sheet: Panel d
Neurons per Amb (neonatal)
ACP	ACV
14	39
11	40
19	30

## Sheet: Panel h
Neurons per Amb (adult)
ACP	ACV
15	25
12	22
15	30
