# Supplementary material for: Molecularly defined circuits for cardiovascular and cardiopulmonary control
Source: Nature. Author manuscript; Available in PMC 2022 Jul 20. (PMC9297035; doi:10.1038/s41586-022-04760-8)
Supplement: Source Data ED Fig 5 [file NIHMS1818629-supplement-Source_Data_ED_Fig_5.xlsx]

## Sheet: Panel b
% of Amb BChE+ neurons
Ghsr+	Ghsr-
85.7143	14.2857

## Sheet: Panel d
% of unilateral population eYFP+
Calb1-Cre	Calb1-Cre	Ghsr-Cre	Ghsr-Cre
ACP	ACV	ACP	ACV
75	0	3.7037	17.6471
84.2105	0	5.40541	22.7273
78.5714	0	0	19.2308
33.3333	0	0	10
52.1739	3.44828	6.25	31.25
57.1429	4.54545	6.25	18.75
50	0	5.40541	16.6667
75	0	0	20
60	0	4	26.6667
66.6667	3.44828	0	16
