# Supplementary material for: Molecularly defined circuits for cardiovascular and cardiopulmonary control
Source: Nature. Author manuscript; Available in PMC 2022 Jul 20. (PMC9297035; doi:10.1038/s41586-022-04760-8)
Supplement: Source Data ED Fig 6 [file NIHMS1818629-supplement-Source_Data_ED_Fig_6.xlsx]

## Sheet: Panel a
% of ganglion neurons innervated
	Left ACP	Right ACP	Left ACV	Right ACV
Inferior GP	27	8	41	7
Left GP	44	12	16	0
Superior GP	4	5	19	10
Right GP	11	4	15	55
