# Supplementary material for: Molecularly defined circuits for cardiovascular and cardiopulmonary control
Source: Nature. Author manuscript; Available in PMC 2022 Jul 20. (PMC9297035; doi:10.1038/s41586-022-04760-8)
Supplement: Source Data ED Fig 7 [file NIHMS1818629-supplement-Source_Data_ED_Fig_7.xlsx]

## Sheet: Panel b
Change in RR (%), left Amb stim
	Calb1-Cre	Calb1-Cre	Ghsr-Cre	Ghsr-Cre
Atropine	-	+	-	+
	-100	-100	-71.2766	-69.4737
	-100	-100	-100	-100
	-100	-100	-100	-100
	-100	-100	-100	-100
	-44.6809	-42.6752	-100	-100

## Sheet: Panel d
Change in RR (%), right Amb stim
	Calb1-Cre	Calb1-Cre	Ghsr-Cre	Ghsr-Cre
Atropine	-	+	-	+
	-100	-100	-100	-100
	-100	-100	-100	-100
	-100	-100	-100	-100
	-100	-100	-100	-100
	-100	-100	-100	-100
