# Supplementary material for: Molecularly defined circuits for cardiovascular and cardiopulmonary control
Source: Nature. Author manuscript; Available in PMC 2022 Jul 20. (PMC9297035; doi:10.1038/s41586-022-04760-8)
Supplement: Source Data Fig 2 [file NIHMS1818629-supplement-Source_Data_Fig_2.xlsx]

## Sheet: Panel f
Neurons per Amb
ACP	ACV	CTB>Heart only
14	39	3
11	40	3
19	30	2
