# Supplementary material for: Molecularly defined circuits for cardiovascular and cardiopulmonary control
Source: Nature. Author manuscript; Available in PMC 2022 Jul 20. (PMC9297035; doi:10.1038/s41586-022-04760-8)
Supplement: Source Data Fig 4 [file NIHMS1818629-supplement-Source_Data_Fig_4.xlsx]

## Sheet: Panel d
Change in HR (%), left Amb stim
	Calb1-Cre	Calb1-Cre	Ghsr-Cre	Ghsr-Cre
Atropine	-	+	-	+
	-33.1666	-2.83554	-5.12821	-0.51067
	-67.9572	-3.29218	-32.8571	-2.26876
	-59.7303	-1.02459	-79.8489	-1.93662
	-56.946	-4.65116	-23.7362	-0.19048
	-63.2353	-3.87978	-45.8763	-0.50378

## Sheet: Panel e
Change in PR interval (%), left Amb stim
	Calb1-Cre	Calb1-Cre	Ghsr-Cre	Ghsr-Cre
Atropine	-	+	-	+
	12.291	0	20.5128	0
	46.2141	0	41.1765	0
	31.5789	2.27273	2.43902	0
	51.4286	2.85714	16.5485	0
	21.2121	0	51.282	2.63158

## Sheet: Panel i
Change in HR (%), right Amb stim
	Calb1-Cre	Calb1-Cre	Ghsr-Cre	Ghsr-Cre
Atropine	-	+	-	+
	-42.2856	-0.33937	-52.9544	-0.16549
	-79.3581	-2.02206	-49.4259	-0.83113
	-35.2941	-0.16227	-34.5488	-0.38835
	-52.0981	-0.12653	-79.3748	-1.31579
	-49.5914	-0.81633	-31.3686	-1.09649

## Sheet: Panel j
Change in PR interval (%), right Amb stim
	Calb1-Cre	Calb1-Cre	Ghsr-Cre	Ghsr-Cre
Atropine	-	+	-	+
	0	0	0	0
	2.5	0	15	0
	7.31707	0	2.5641	2.7027
	2.63158	0	4.87805	0
	2.63158	2.63158	0	0
