# Supplementary material for: Molecularly defined circuits for cardiovascular and cardiopulmonary control
Source: Nature. Author manuscript; Available in PMC 2022 Jul 20. (PMC9297035; doi:10.1038/s41586-022-04760-8)
Supplement: Source Data Fig 5 [file NIHMS1818629-supplement-Source_Data_Fig_5.xlsx]

## Sheet: Panel b
% of population c-Fos+
	ACP	ACP	ACV	ACV
PE	-	+	-	+
	0	2.17391	0	68.1818
	0	0	0	55.2632
	0	0	6.66667	77.2727
	0	0	3.84615	66.6667

## Sheet: Panel f
% of population c-Fos+
	ACP	ACP	ACV	ACV
Dive	-	+	-	+
	5.26316	60	10	17.6471
	0	78.9474	8.33333	10.7143
	13.1579	73.5849	18.5185	19.0476
	12.5	65	6.25	33.3333
	15.3846	81.8182	14.2857	25
