# Supplementary material for: Molecularly defined circuits for cardiovascular and cardiopulmonary control
Source: Nature. Author manuscript; Available in PMC 2022 Jul 20. (PMC9297035; doi:10.1038/s41586-022-04760-8)
Supplement: Source Data Fig 6 [file NIHMS1818629-supplement-Source_Data_Fig_6.xlsx]

## Sheet: Panel g
% of pulmonary ganglia
	Innervated	Not innervated
ACP	75.76	24.24
ACV	2.94	97.06

## Sheet: Panel k
Change in Rrs (%), right Amb stim
	Calb1-Cre	Calb1-Cre	Ghsr-Cre
Atropine	-	+	-
	5.18	0.44	2.33
	12.32	1.41	2.12
	5.71	1.45	1.45
	6.41	0.91	2.16
	5.55	1.62	0.84

## Sheet: Panel l
Change in HR (%), right Amb stim
	Calb1-Cre	Ghsr-Cre
Atropine	-	-
	-31.9482	-53.582
	-85.3691	-35.2379
	-33.2044	-64.1836
	-38.9164	-76.371
	-72.7881	-58.7091
